# Supplementary material for: “Gene accordions” cause genotypic and phenotypic heterogeneity in clonal populations of Staphylococcus aureus
Source: Nat Commun. 2020 Jul 14;11:3526. doi: 10.1038/s41467-020-17277-3 (PMC7360770; doi:10.1038/s41467-020-17277-3)
Supplement: Supplementary file 4 — Supplementary Data 1 [file 41467_2020_17277_MOESM4_ESM.xlsx]

## Sheet: Tabelle2
Strain Designation	Variation in csa1 (TLP1) - SAUSA300_0100-SAUSA300_0103	variations sdrCDE (SAUSA300_0546-SAUSA300_0548)	variation in spl (SAUSA300_1758-SAUSA300_1753)	variation in SSLs (SAUSA300_0395- SAUSA300_0404)	variation in TLP 0 (fritz) (SAUSA300_0410-SAUSA300_0419)	variation in TLP 3 (close to the end of chromosome) (SAUSA300_2429-SAUSA300_2424	variation in TLP 2 (SAUSA300_0205)	variation SasG (SAUSA300_2436)	hypothetical proteins: SAUSA300_0293-SAUSA300_0296	hypothetical proteins SAUSA300_0298 -SAUSA300_0302)
7738_3#1_coverage.tab	-	del. of sdrD	-	-	-	del.	-	-	-	del.
7738_3#2_coverage.tab	-	del. of sdrD	del.	-	-	del.	-	del.	del.	del.
7738_3#3_coverage.tab	-	-	-	-	-	-	-	-	-	-
7738_3#4_coverage.tab	amp.	-	-	-	-	-	-	-	-	-
7738_3#5_coverage.tab	-	-	-	-	-	-	-	-	-	-
7738_3#6_coverage.tab	amp.	-	-	-	-	-	-	-	-	-
7738_3#7_coverage.tab	amp. del (small)	-	-	-	-	-	-	-	-	-
7738_3#8_coverage.tab	amp.	-	-	-	-	-	-	-	-	-
7738_3#9_coverage.tab		-	-	-	-	-	-	-	-	-
7738_3#10_coverage.tab	amp. + del.	-	-	-	-	-	-	del.	-	-
7738_3#11_coverage.tab	-	-	-	del.	del.	-	-	-	-	-
7738_3#12_coverage.tab	amp. + del.	-	-	-	-	-	-	del.	-	-
7738_3#13_coverage.tab	amp.	-	-	-	-	-	-	-	-	-
7738_3#14_coverage.tab	amp. + del.	-	-	-	-	-	-	del.	-	-
7738_3#15_coverage.tab	-	-	-	-	-	-	-	-	-	-
7738_3#16_coverage.tab	amp.	-	-	-	-	-	-	-	-	-
7738_3#17_coverage.tab	amp.	-	-	-	-	-	-	-	-	-
7738_3#18_coverage.tab	amp.	-	-	-	-	-	-	-	-	-
7738_3#20_coverage.tab	-	del. of internal sdrD region, very small		-	-	-	-	del.	-	-
7738_3#21_coverage.tab		-	-	-	-	-	-	-	-	-
7738_3#22_coverage.tab	amp.	-	-	-	-	-	-	-	-	-
7738_3#23_coverage.tab	amp.	-	-	-	-	-	-	-	-	-
7738_3#24_coverage.tab	-	-	-	-	-	-	-	-	-	-
7738_3#25_coverage.tab	amp.	-	-	-	-	-	-	-	-	-
7738_3#26_coverage.tab	amp.	-	-	-	-	-	-	del.	-	-
7738_3#27_coverage.tab	amp.	-	-	-	-	-	-	del.	-	-
7738_3#28_coverage.tab	amp.	-	-	-	-	-	-	-	-	-
7738_3#29_coverage.tab	-	-	-	-	-	-	-	-	-	-
7738_3#30_coverage.tab	-	-	-	-	-	-	-	-	-	-
7738_3#31_coverage.tab	-	-	-	-	-	-	-	-	-	-
7738_3#32_coverage.tab	amp.	-	-	-	-	-	-	-	-	-
7738_3#33_coverage.tab	amp.	-	-	-	-	-	-	-	-	-
7738_3#34_coverage.tab	amp.	-	-	-	-	-	-	del.	-	-
7738_3#35_coverage.tab	amp.	-	-	-	-	-	-	del.	-	-
7738_3#36_coverage.tab	-	-	-	-	-	-	-	-	-	-
7738_3#37_coverage.tab	-	-	-	-	-	-	-	-	-	-
7738_3#38_coverage.tab	amp.	-	-	-	-	-	-	del.	-	-
7738_3#39_coverage.tab	amp.	-	-	-	-	-	-	del.	-	-
7738_3#40_coverage.tab	amp.	-	-	-	-	-	-	-	-	-
7738_3#41_coverage.tab	amp.	-	-	-	-	-	-	-	-	-
7738_3#42_coverage.tab	amp.	-	-	-	-	-	-	-	-	-
7738_3#43_coverage.tab	-	del. of internal sdrD fragment	-	-	-	-	-	-	del.	-
7738_3#44_coverage.tab	-	-	-	-	-	-	-	-	del.	-
7738_3#45_coverage.tab	amp.	-	-	-	-	-	-	-	-	-
7738_3#46_coverage.tab	amp.	-	-	-	del.	-	-	-	-	-
7738_3#47_coverage.tab	-	del. of sdrE	del.	-	del.	-	-	del.	del.	amp.
7738_3#48_coverage.tab	-	-	del.	-	del.	-	-	-	-	-
7738_3#49_coverage.tab	amp.	-	-	-	-	-	-	del.	-	-
7738_3#50_coverage.tab	amp.	-	-	-	-	-	-	del.	-	-
7738_3#51_coverage.tab	amp.	-	-	-	-	-	-	-	-	-
7738_3#52_coverage.tab	amp.	-	-	-	-	-	-	-	del.	-
7738_3#53_coverage.tab	amp.	-	-	-	-	-	-	-	del.	-
7738_3#54_coverage.tab	amp.	-	-	-	del.	-	-	-	-	-
7738_3#55_coverage.tab	amp. + del. (both very small)	-	-	-	-	-	-	-	-	-
7738_3#56_coverage.tab	amp.	-	del.	-	-	-	-	-	-	-
7738_3#57_coverage.tab	amp.	-	-	-	-	-	-	-	-	-
7738_3#58_coverage.tab	-	-	-	-	-	-	-	-	-	-
7738_3#59_coverage.tab	-	-	del.	-	-	-	-	-	-	-
7738_3#60_coverage.tab	-	-	del.	-	-	-	-	-	-	-
7738_3#61_coverage.tab	amp.	-	-	-	-	-	-	-	-	-
7738_3#62_coverage.tab	amp.	-	-	-	-	-	-	-	-	-
7738_3#63_coverage.tab	amp.	-	del.	-	-	-	-	-	-	-
7738_3#64_coverage.tab	amp.	-	del.	-	-	-	-	-	-	-
7738_3#65_coverage.tab	amp.	-	-	-	-	-	-	-	-	-
7738_3#66_coverage.tab	-	-	del.	-	-	-	-	-	-	del.
7738_3#67_coverage.tab	-	-	-	-	-	-	-	-	-	-
7738_3#68_coverage.tab	amp.	-	-	-	-	-	-	-	-	-
7738_3#69_coverage.tab	amp.	-	-	-	-	-	-	-	-	-
7738_3#71_coverage.tab	amp.	-	-	-	-	-	-	-	-	-
7738_3#72_coverage.tab	-	-	-	-	-	-	-	del.	-	-
7738_3#73_coverage.tab	amp.	-	-	-	-	-	-	del.	-	-
7738_3#74_coverage.tab	-	-	-	-	-	-	-	del.	del.	-
7738_3#75_coverage.tab	-	-	del.	-	-	-	-	-	-	-
7738_3#76_coverage.tab	amp.	-	-	-	-	-	-	del.	-	-
7738_3#77_coverage.tab	amp.	-	-	-	-	-	-	-	-	-
7738_3#78_coverage.tab	-	-	-	-	-	del.	-	-	-	-
7738_3#79_coverage.tab	amp. + del (very small)	-	-	-	-	del.	-	-	-	-
7738_3#80_coverage.tab	amp.	-	-	-	-	-	-	-	-	-
7738_3#81_coverage.tab	amp.	-	-	del.	-	-	-	-	-	-
7738_3#82_coverage.tab	amp.	-	-	del.	-	-	-	-	-	-
7738_3#83_coverage.tab	amp.	-	-	-	-	-	-	-	-	-
7738_3#84_coverage.tab	amp.	-	-	-	-	-	-	-	-	-
7738_3#85_coverage.tab	amp.	-	-	-	-	-	-	-	amp.	-
7738_3#86_coverage.tab	amp.	-	-	-	-	-	-	-	-	-
7738_3#87_coverage.tab	amp.	-	-	-	-	-	-	del.	-	-
7738_3#88_coverage.tab	amp.	-	-	-	-	-	-	-	-	-
7738_3#89_coverage.tab	amp. del.	-	-	-	-	del.	-	-	-	-
7738_3#90_coverage.tab	amp.	-	-	-	-	-	-	-	-	-
7738_3#91_coverage.tab	amp.	-	-	-	-	-	-	-	amp.	-
7738_3#92_coverage.tab	-	-	-	-	-	-	-	-	-	-
7738_3#93_coverage.tab	amp.	-	-	-	-	-	-	-	-	-
7738_3#94_coverage.tab	amp.	-	-	-	-	-	-	-	-	-
7738_3#95_coverage.tab	-	-	-	-	-	-	-	del.	-	-
7738_3#96_coverage.tab	-	-	-	-	-	-	-	-	-	-
7738_4#1_coverage.tab	amp.	-	-	-	-	-	-	-	-	-
7738_4#2_coverage.tab	-	-	-	-	-	-	-	-	-	-
7738_4#3_coverage.tab	-	-	-	-	-	-	-	del.	-	-
7738_4#4_coverage.tab	-	-	-	-	-	-	-	del.	-	-
7738_4#5_coverage.tab	-	-	-	-	-	-	-	del.	-	-
7738_4#6_coverage.tab	amp.	-	-	-	-	-	-	-	-	del.
7738_4#7_coverage.tab	amp.	-	-	-	-	-	-		-	del.
7738_4#8_coverage.tab	-	-	-	-	-	-	-		-	del.
7738_4#9_coverage.tab	-	-	-	-	-	-	-	del.	-	-
7738_4#10_coverage.tab	-	-	-	-	-	-	-	del.	-	-
7738_4#11_coverage.tab	-	-	-	-	-	-	-	del.	-	-
7738_4#12_coverage.tab	-	-	-	-	-	-	-	del.	-	-
7738_4#13_coverage.tab	amp.	-	-	-	-	-	-	-	-	-
7738_4#14_coverage.tab	amp.	-	-	-	-	-	-	-	-	-
7738_4#15_coverage.tab	amp.	-	-	-	-	-	-	-	-	-
7738_4#16_coverage.tab	-	-	-	-	-	-	-	-	-	-
7738_4#17_coverage.tab	amp.	-	-	-	-	-	-	-	-	-
7738_4#18_coverage.tab	-	-	-	-	-	-	-	-	-	-
7738_4#20_coverage.tab	-	-	-	-	-	-	-	-	-	-
7738_4#21_coverage.tab	-	-	-	-	-	-	-	-	del.	-
7738_4#22_coverage.tab	-	-	-	-	-	-	-	-	del.	-
7738_4#23_coverage.tab	-	-	-	-	-	-	-	-	-	-
7738_4#24_coverage.tab	-	-	-	-	-	-	-	-	-	-
7738_4#25_coverage.tab	-	-	-	-	-	-	-	-	-	-
7738_4#26_coverage.tab	amp.	-	-	-	-	-	-	-	-	-
7738_4#27_coverage.tab	del.	-	-	-	-	-	-	-	-	-
7738_4#28_coverage.tab	-	-	-	-	-	-	-	-	-	-
7738_4#30_coverage.tab	amp.	del. of sdrD	-	-	-	-	-	-	-	-
7738_4#31_coverage.tab	-	del. of sdrD	-	-	-	-	-	-	-	-
7738_4#34_coverage.tab	-	-	-	-	-	-	-	-	-	-
7738_4#35_coverage.tab	-	-	-	-	-	-	-	-	-	-
7738_4#36_coverage.tab	-	-	-	-	-	-	-	-	-	-
7738_4#37_coverage.tab	amp.	-	-	-	del.	-	-	-	-	-
7738_4#38_coverage.tab	amp.	-	-	-	-	-	-	-	-	-
7738_4#39_coverage.tab	-	-	-	-	-	-	-	-	-	-
7738_4#40_coverage.tab	-	-	-	-	-	-	-	-	-	-
7738_4#41_coverage.tab	-	-	-	-	-	-	-	del.	-	-
7738_4#42_coverage.tab	amp.	-	-	-	-	-	-	-	-	-
7738_4#43_coverage.tab	amp.	-	-	-	-	-	-	-	del.	-
7738_4#44_coverage.tab	amp.	-	-	-	-	-	-	-	del.	-
7738_4#45_coverage.tab	-	-	-	-	-	-	-	-	-	-
7738_4#46_coverage.tab	-	-	-	-	-	-	-	-	-	-
7738_4#47_coverage.tab	amp.	-	-	-	-	-	-	-	-	-
7738_4#48_coverage.tab	-	-	-	-	-	-	-	-	-	-
7738_4#49_coverage.tab	-	-	-	-	-	-	-	-	-	-
7738_4#50_coverage.tab	-	-	-	-	-	-	-	-	-	-
7738_4#51_coverage.tab	-	-	-	-	-	-	-	-	-	-
7738_4#52_coverage.tab	-	-	-	-	-	-	-	-	-	-
7738_4#53_coverage.tab	amp.	-	-	-	-	-	-	-	-	-
7738_4#54_coverage.tab	-	-	-	-	del.	-	-	del.	-	-
7738_4#55_coverage.tab	-	del. of sdrD	-	-	-	-	-	-	-	-
7738_4#56_coverage.tab	amp.	-	-	-	-	-	-	-	-	-
7738_4#57_coverage.tab	amp.	-	-	-	-	-	-	-	-	-
7738_4#58_coverage.tab	amp.	-	-	-	-	-	-	-	-	-
7738_4#59_coverage.tab	-	-	-	-	del.	-	-	-	-	-
7738_4#60_coverage.tab	-	-	-	-	-	-	-	-	-	-
7738_4#61_coverage.tab	-	-	-	-	-	-	-	-	-	-
7738_4#62_coverage.tab	-	-	-	-	-	-	-	-	-	-
7738_4#63_coverage.tab	-	-	-	-	-	-	-	-	-	-
7738_4#64_coverage.tab	-	-	del.	-	-	-	-	del.	-	-
7738_4#65_coverage.tab	del. (big)	-	-	-	-	-	-	-	-	-
7738_4#66_coverage.tab	-	-	-	-	-	-	-	-	-	-
7738_4#67_coverage.tab	amp.	-	-	-	-	-	-	-	-	-
7738_4#68_coverage.tab	-	-	-	-	-	-	-	-	-	-
7738_4#69_coverage.tab	-	-	-	-	-	-	-	-	del.	-
7738_4#71_coverage.tab	-	-	-	-	-	-	-	-	del.	-
7738_4#72_coverage.tab
7748_4#1_coverage.tab	amp.	-	-	-	-	-	-	-	-	-
7748_4#2_coverage.tab	-	-	-	-	-	-	-	-	-	-
7748_4#3_coverage.tab	amp.	-	-	-	-	-	-	-	-	-
7748_4#4_coverage.tab	amp.	-	-	-	-	-	-	-	-	-
7748_4#5_coverage.tab	amp.	-	-	-	-	-	-	del.	-	-
7748_4#6_coverage.tab	amp.	-	-	-	-	-	-	del.	-	-
7748_4#7_coverage.tab		-	-	-	-	-	-	-	-	-
7748_4#8_coverage.tab	amp.	-	-	-	-	-	-	-	-	-
7748_4#9_coverage.tab	amp.	-	-	-	-	-	-	-	-	-
7748_4#10_coverage.tab			-	-	-	-	-	-	del. (clos together with next)	del. Close together with previous
7748_4#11_coverage.tab	amp.	-	-	-	-	-	-	-	-	-
7748_4#12_coverage.tab	amp.	-	-	-	-	-	-	-	-	-
7748_4#13_coverage.tab	-	-	-	-	-	-	-	-	-	-
7748_4#14_coverage.tab	-	-	-	-	-	-	-	-	-	-
7748_4#15_coverage.tab	amp.	-	-	-	-	-	-	-	-	-
7748_4#16_coverage.tab	amp.	-	-	-	-	-	-	-	-	-
7748_4#17_coverage.tab	-	-	-	-	-	-	-	-	-	-
7748_4#18_coverage.tab	-	-	-	-	-	-	-	-	-	-
7748_4#20_coverage.tab	amp.	-	-	-	-	-	-	del.	-	-
7748_4#21_coverage.tab	amp.	-	-	-	-	-	-	-	-	-
7748_4#22_coverage.tab	amp.	-	-	-	-	-	-	-	-	-
7748_4#23_coverage.tab	del.	-	-	del.	-	-	-	del.	del.	-
7748_4#24_coverage.tab	-	-	-	-	-	-	-	-	-	-
7748_4#25_coverage.tab	amp.	-	-	-	-	-	-	del.	-	-
7748_4#26_coverage.tab	-	-	-	-	-	-	-	del.	-	-
7748_4#27_coverage.tab	amp.	-	-	-	-	-	-	-	-	-
7748_4#28_coverage.tab	-	-	-	-	-	-	-	-	-	-
7748_4#29_coverage.tab	amp.	-	-	-	-	-	-	-	-	-
7748_4#30_coverage.tab	-	-	-	-	-	-	-	-	-	-
7748_4#31_coverage.tab	-	-	-	-	-	-	-	-	-	-
7748_4#32_coverage.tab	amp.	-	-	-	-	-	-	-	-	-
7748_4#33_coverage.tab	-	-	-	-	-	-	-	-	-	-
7748_4#34_coverage.tab	-	-	-	-	-	-	-	-	-	-
7748_4#35_coverage.tab	amp.	-	-	del.	-	-	-	-	-	-
7748_4#36_coverage.tab	amp.	-	-	-	-	-	-	del.	-	-
7748_4#37_coverage.tab	-	-	-	-	-	-	-	-	-	-
7748_4#38_coverage.tab	amp.	-	-	-	-	-	-	del.	-	-
7748_4#39_coverage.tab	amp.	-	-	-	-	-	-	-	-	-
7748_4#40_coverage.tab	amp.	-	-	-	-	-	-	-	-	-
7748_4#41_coverage.tab	-	-	-	-	-	-	-	-	-	-
7748_4#42_coverage.tab	amp.	-	-	-	-	-	-	-	-	-
7748_4#43_coverage.tab	-	-	-	-	-	-	-	-	-	-
7748_4#44_coverage.tab	-	-	-	-	-	-	-	-	-	-
7748_4#45_coverage.tab	-	-	-	-	-	-	-	-	-	-
7748_4#46_coverage.tab	del. (big, two genes)	-	-	-	-	-	-	-	-	-
7748_4#47_coverage.tab	-	del. of sdrE	-	-	del.	-	-	del.	del (all genes)	amp.
7748_4#48_coverage.tab	-	-	-	-	-	-	-	-	-	-
7748_4#49_coverage.tab	-	-	-	-	-	-	-	del. ( two indepenednt)	-	-
7748_4#50_coverage.tab	-	-	-	-	-	-	-	del.	-	-
7748_4#51_coverage.tab	-	amp. Of sdrD stalk	-	del. (bigger than in 52, 53)	-	-	-	-	-	-
7748_4#52_coverage.tab	del	-	-	del.	-	-	-	amp.	del.	-
7748_4#53_coverage.tab	del.	-	-	del.	-	-	-	-	del.	-
7748_4#54_coverage.tab	amp.	del. of sdrD region	-	-	-	-	-	-	-	-
7748_4#55_coverage.tab	amp.	del. of srdD region	-	-	-	-	-	-	-	-
7748_4#56_coverage.tab	amp.	-	-	-	-	-	-	-	-	-
7748_4#57_coverage.tab	amp.	-	-	-	-	-	-	-	-	-
7748_4#58_coverage.tab	amp.	-	-	-	-	-	-	del.	-	-
7748_4#59_coverage.tab	-	del. Of sdrD	-	-	-	-	-	-	-	-
7748_4#60_coverage.tab	amp.	-	-	-	-	-	-	-	-	-
7748_4#61_coverage.tab	-	-	-	-	-	-	-	-	-	-
7748_4#62_coverage.tab	amp.	-	-	-	-	-	-	-	-	-
7748_4#63_coverage.tab	-	del. of sdrD	-	-	-	-	-	-	-	-
7748_4#64_coverage.tab	amp.	-	-	-	-		-	-	-	-
7748_4#65_coverage.tab	-	del. of sdrD	-	-	-		-	-	-	-
7748_4#66_coverage.tab	amp.	del. of sdrD	-	-	-		-	-	-	-
7748_4#67_coverage.tab	amp.	del. of sdrD	-	-	-		-	-	-	-
7748_4#68_coverage.tab	amp.	del. of sdrD	-	-	-		-	-	-	-
7748_4#69_coverage.tab	amp.	-	-	-	-		-	del.	-	-
7748_4#71_coverage.tab	-	-	-	-	-	-	-	del.	-	-
7748_4#72_coverage.tab	amp.	-	-	-	-	-	-	del.	-	-
7748_4#73_coverage.tab	-	del. of sdrD + sdrE	del.	-	del.	-	-	-	del. (several big deletions)	del. Amp. (several)	several deletions and amplifications here
7748_4#74_coverage.tab	del.	-	del.	del.	-	-	-	amp.	del.	-
7748_4#75_coverage.tab	del.	-	del.	del.	-	-	-	-	del.	-
7748_4#76_coverage.tab	amp.	-	-	-	-	-	-	del.	-	-
7748_4#77_coverage.tab	amp.	-	-	-	-	-	-	-	-	del.
7748_4#78_coverage.tab	amp.	-	-	-	-	-	-	-	-	del.
7748_4#79_coverage.tab	amp.	-	-	del.	-	-	-	-	-	-
7748_4#80_coverage.tab	-	-	-	-	-	-	-	-	-	-
7748_4#81_coverage.tab	-	-	-	-	-	-	-	-	-	-
7748_4#82_coverage.tab	-	-	-	-	-	-	-	-	-	-
7748_4#83_coverage.tab	-	-	-	-	-	-	-	-	-	-
7748_4#84_coverage.tab	amp.	-	-	-	-	-	-	-	-	-
7748_4#86_coverage.tab	amp.	-	-	del.	-	-	-	-	-	-
7748_4#87_coverage.tab	amp. Del.	-	-	-	-	-	-	-	-	-
7748_4#88_coverage.tab	amp. Del	-	-	-	-	-	-	-	-	-
7748_4#89_coverage.tab	amp. del	-	-	-	-	-	-	-	-	-
7748_4#90_coverage.tab	amp.	-	-	-	-	-	-	-	del.	-
7748_4#91_coverage.tab	amp.	-	-	-	-	-	-	-	del.	-
7748_4#93_coverage.tab	del	-	-	-	-	-	-	del.	-	-
7748_4#94_coverage.tab	amp.	-	-	-	-	-	-	-	-	-
7748_4#95_coverage.tab	amp.	-	-	-	-	-	-	-	-	-
7748_4#96_coverage.tab	del. Amp.	-	-	-	-	-	-	-	-	-
7790_7#1_coverage.tab	amp.	-	-	-	-	-	-	-	-	-
7790_7#2_coverage.tab	amp.	-	-	-	-	-	-	-	-	-
7790_7#3_coverage.tab	amp.	-	-	del.	-	-	-	-	-	-
7790_7#4_coverage.tab	-	-	-	-	-	-	-	-	-	-
7790_7#5_coverage.tab	-	-	-	-	-	-	-	-	-	-
7790_7#6_coverage.tab	-	-	-	-	-	-	-	-	-	-
7790_7#7_coverage.tab	-	-	-	-	-	-	-	-	-	-
7790_7#8_coverage.tab	-	-	-	-	-	-	-	-	-	-
7790_7#9_coverage.tab	amp.	-	-	-	-	-	-	-	amp.	-
7790_7#10_coverage.tab
7790_7#11_coverage.tab	amp.	-	-	-	-	-	-	-	del.	-
7790_7#12_coverage.tab	-	-	-	-	-	-	-	-	-	-
7790_7#13_coverage.tab	-	-	-	-	-	-	-	-	-	-
7790_7#14_coverage.tab	amp.	-	-	-	-	-	-	-	-	del.
7790_7#15_coverage.tab	amp.	-	-	-	-	-	-	-	-	-
7790_7#16_coverage.tab	-		-	-	-	-	-	-	-	-
7790_7#17_coverage.tab
7790_7#18_coverage.tab	-	del. of sdrD	-	-	del.	-	-	del. (big)		-
7790_7#20_coverage.tab	-	del. of sdrD repeat region	-	-	-	-	-		big del. over both loci	big del. over both loci
7790_7#21_coverage.tab
7790_7#22_coverage.tab	-	-	-	-	-	-	-	-	-	-
7790_7#23_coverage.tab
7790_7#24_coverage.tab	-	-	-	-	-	-	-	-	-	-
7790_7#25_coverage.tab	-	-	del.	-	-	del. (very small)	-	del.	del.	del.
7790_7#26_coverage.tab	-	-	-	-	-	-	-	-	big del. over both loci	big del. over both loci
7790_7#27_coverage.tab	-	-	-	-	-	-	-	-	-	-
7790_7#28_coverage.tab	-	-	-	-	-	-	-	-	-	-
7790_7#29_coverage.tab	-	-	-	-	-	-	-	del.	-	-
7790_7#30_coverage.tab	-	del. of sdrD	-	-	-	-	-	del.	-	-
7790_7#31_coverage.tab	-	-	-	-	-	-	-	-	-	-
7790_7#32_coverage.tab	-	del. of sdrD	-	del.	-	-	-	-	del.	-
7790_7#34_coverage.tab	-	-	-	-	-	-	-	-	-	-
7790_7#35_coverage.tab	-	-	del.		-	-	-	-	-	-
7790_7#36_coverage.tab	-	del. of sdrD	-	-	-	-	-	del.	-	-
7790_7#37_coverage.tab	amp.	-	-	-	-	-	-	del.	-	-
7790_7#38_coverage.tab	amp.	-	-	-	-	-	-	del.	-	-
7790_7#39_coverage.tab	amp.	-	-	-	-	-	-	del.	-	-
7790_7#40_coverage.tab	amp.	-	-	-	-	-	-	del.	-	-
7790_7#41_coverage.tab	amp.	-	-	-	-	-	-	del.	-	-
7790_7#42_coverage.tab	-	del. Of sdrD	-	del.	-	-	-	-	del.	-
7790_7#43_coverage.tab	-	-	-	-	-	-	-	-	-	-
7790_7#44_coverage.tab	amp.	-	-	-	-	-	-	-	del.	-
7790_7#45_coverage.tab	-	-	-	-	-	-	-	-	-	-
7790_7#46_coverage.tab	amp.	-	-	-	-	-	-	-	-	-
7790_7#47_coverage.tab	amp.	-	del.	-	del.	-	-	-	-	-
7790_7#48_coverage.tab	-	-	-	-	-	-	-	-	-	-
7790_7#49_coverage.tab	-	-	-	-	-	-	-	-	-	-
7790_7#50_coverage.tab	-	-	del.	-	-	-	-	-	-	-
7790_7#51_coverage.tab	amp.	-	-	-	-	-	-	-	-	-
7790_7#52_coverage.tab	-	-	-	-	-	-	-	-	del. Very big streching over most genes plus others	-
7790_7#53_coverage.tab	del.	-	-	del.	-	-	-	amp.	del. very small	-
7790_7#54_coverage.tab	amp.	-	-	-	-	-	-	-	-	-
7790_7#55_coverage.tab	-	-	-	-	-	-	-	-	-	-
7790_7#56_coverage.tab	amp.	-	-	-	-	-	-	-	-	-
7790_7#57_coverage.tab	amp.	-	-	-	-	-	-	del.	-	-
7790_7#58_coverage.tab		-	-	-	-	-	-	-	-	-
7790_7#59_coverage.tab	amp.	-	-	-	-	-	-	-	-	-
7790_7#60_coverage.tab	amp.	-	-	-	-	-	-	-	-	-
7790_7#61_coverage.tab	amp.	-	-	-	-	-	-	-	-	-
7790_7#62_coverage.tab	-	-	del.	del.	-	-	-	-	-	-
7790_7#63_coverage.tab	amp.	-	-	-	-	-	-	-	-	-
7790_7#64_coverage.tab	amp.	-	-	-	-	-	-	-	-	-
7790_7#65_coverage.tab	amp.	-	-	-	-	-	-	del.	-	-
7790_7#66_coverage.tab	amp.	-	-	-	-	-	-	del.	-	-
7790_7#67_coverage.tab	amp.	-	-	-	-	-	-	-	-	-
7790_7#68_coverage.tab	amp.	-	-	-	-	-	-	-	-	-
7790_7#69_coverage.tab	amp.	-	-	-	-	-	-	-	-	-
7790_7#71_coverage.tab		-	-	-	-	-	-	-	-	-
7790_7#72_coverage.tab	amp.	-	-	-	-	-	-	-	-	-
7790_7#73_coverage.tab	amp.	-	-	-	-	-	-	del.	-	-
7790_7#74_coverage.tab	del.	-	-	-	-	-	-	-	-	-
7790_7#75_coverage.tab	amp.	-	-	-	-	-	-	-	-	-
7790_7#76_coverage.tab	amp.	-	-	-	-	-	-	-	-	-
7790_7#77_coverage.tab	amp.	-	-	-	-	-	-	-	-	del.
7790_7#78_coverage.tab	amp.	-	-	-	-	-	-	-	-	del.
7790_7#79_coverage.tab	-	-	-	-	del.	-	-	-	-	-
7790_7#80_coverage.tab	-	-	-	-	del.	-	-	-	-	-
7790_7#81_coverage.tab	amp.	-	-	-	-	-	-	-	-	-
7790_7#82_coverage.tab	amp.	-	-	-	-	-	-	-	-	del.
7790_7#83_coverage.tab	-	-	-	-	del.	-	-	-	-	-
7790_7#84_coverage.tab	-	-	-	-	-	-	-	-	-	-
7790_7#85_coverage.tab	-	-	-	-	-	-	-	-	-	-
7790_7#86_coverage.tab	-	-	-	-	-	-	-	-	-	-
7790_7#87_coverage.tab	-	-	-	-	-	-	-	-	-	-
7790_7#88_coverage.tab	amp.	-	-	-	-	-	-	-	-	-
7790_7#89_coverage.tab	amp.	-	-	-	-	-	-	-	-	-
7790_7#90_coverage.tab	amp.	-	-	-	-	-	-	-	-	-
7790_7#91_coverage.tab	amp.	-	-	-	-	-	-	-	-	-
7790_7#92_coverage.tab	amp.	-	-	-	-	-	-	-	-	-
7790_7#93_coverage.tab	-	-	-	-	-	-	-	-	-	-
7790_7#94_coverage.tab	-	-	-	-	-	-	-	-	-	-
7790_7#95_coverage.tab	-	-	del.	-	-	-	-	del.	-	-
7790_7#96_coverage.tab	-	-	-	-	-	-	-	-	-	-
USA300_TCH1516_coverage.tab	-	-	-	-	-	-	-	del.	-	-
									-	-
