# Supplementary material for: “Gene accordions” cause genotypic and phenotypic heterogeneity in clonal populations of Staphylococcus aureus
Source: Nat Commun. 2020 Jul 14;11:3526. doi: 10.1038/s41467-020-17277-3 (PMC7360770; doi:10.1038/s41467-020-17277-3)
Supplement: Supplementary file 6 — Source Data [file 41467_2020_17277_MOESM6_ESM.zip]

Archive with 13 entries (13 files):
- Submission folder/Source Data Fig.1C.xlsx
- Submission folder/Source Data Fig.1C_agarose gel.pdf
- Submission folder/Source Data Fig.2.xlsx
- Submission folder/Source Data Fig.3A.xlsx
- Submission folder/Source Data Fig.4A, 4B, 4C.xlsx
- Submission folder/Source Data Fig.5.xlsx
- Submission folder/Source Data Fig.6 and Supplementary Figure 3C.xlsx
- Submission folder/Source Data Fig.7.xlsx
- Submission folder/Source Data Figure 5_blots.pdf
- Submission folder/Source Data Figure2B_RecAblot.pdf
- Submission folder/Source Data MinION_Fig1D_3B_4D.xlsx
- Submission folder/Source Data Supplementary Figure 1_Agarose gels.pdf
- Submission folder/Source data Supplementary Figure 3.xlsx
