# Supplementary material for: “Gene accordions” cause genotypic and phenotypic heterogeneity in clonal populations of Staphylococcus aureus
Source: Nat Commun. 2020 Jul 14;11:3526. doi: 10.1038/s41467-020-17277-3 (PMC7360770; doi:10.1038/s41467-020-17277-3)
Supplement: Supplementary file 6 — Source Data [file 41467_2020_17277_MOESM6_ESM.zip › Submission folder/Source Data Fig.1C.xlsx]

## Sheet: Fig 1C
Figure 1C:qPCRs USFLs
USFL strains I
37				85				86				91				162				165				202				225				275				308
A:Y1	A:Y2	A:Y3	A:Y4	B:Y1	B:Y2	B:Y3	B:Y4	C:Y1	C:Y2	C:Y3	C:Y4	D:Y1	D:Y2	D:Y3	D:Y4	E:Y1	E:Y2	E:Y3	E:Y4	F:Y1	F:Y2	F:Y3	F:Y4	G:Y1	G:Y2	G:Y3	G:Y4	H:Y1	H:Y2	H:Y3	H:Y4	I:Y1	I:Y2	I:Y3	I:Y4	J:Y1	J:Y2	J:Y3	J:Y4
8.19852				3.87391				3.52521				2.17983				3.92803				15.9973				3.92606				5.70089				4.13692				0.52883
6.89386				3.35824				3.35764				1.54534				4.90298				11.7456				4.14718				5.23812				2.16183				0.427371
5.59342				3.16698				4.11071				2.12088				4.68444				12.408				4.35414				5.46027				2.50608				0.221099
5.55373				3.57924				3.79302				1.92462				4.67658				11.677				4.09021				5.79298				2.46145				0.402591
