# Supplementary material for: “Gene accordions” cause genotypic and phenotypic heterogeneity in clonal populations of Staphylococcus aureus
Source: Nat Commun. 2020 Jul 14;11:3526. doi: 10.1038/s41467-020-17277-3 (PMC7360770; doi:10.1038/s41467-020-17277-3)
Supplement: Supplementary file 6 — Source Data [file 41467_2020_17277_MOESM6_ESM.zip › Submission folder/Source Data Fig.2.xlsx]

## Sheet: Fig 2A
Figure 2A: Csa1 Development over time
no CIP	1 µg/ml CIP	no CIP	1 µg/ml CIP	no CIP	1 µg/ml CIP
4.13538	3.58362	2.14696	16.2215	2.53939	5.18562
4.12561	4.14338	2.10749	2.17531	2.96219	41.0603
2.37854	4.93165	2.11257	38.3287	16.1919	4.2594
3.78586	4.62889	2.06104	1.26788	5.1849	11.482
5.29649	5.78224	3.4936	20.2252	5.15563	4.66951
4.15199	4.76617	4.92237	2.23619	2.8459	102.92
3.82829	4.93356	1.98684	2.4667	129.951	16.7961
4.78445	6.90408	4.144	15.2794	2.77284	7.92055
3.15948	3.43187	6.23798	2.9325	5.73062	45.7472
3.61453	3.23082	2.37231	2.6713	5.41763	3.25215
6.70033	2.03512	2.32054	45.7084	7.52286	22.7952
5.82943	2.06264	2.19541	18.9932	4.8906	5.70011
4.57287	3.2991	2.39961	13.5052	5.52869	32.6644
5.55757	2.95001	2.8004	17.318	7.97648	4.41871
5.87999	1.9681	2.69147	2.66734	77.3254	4.79752
4.61089	3.34629	2.44136	34.3526	5.47953	39.6685
2.66977	11.1643	2.13098	2.49492	167.107	3.77379
5.73033	10.0614	2.16294	1.30701	2.97245	3.4029
104.571	12.9219	2.15589	16.9397	215.73	3.64236
122.405	11.2144	2.23756	13.3419	175.178	15.8892
4.37047	5.6794	1.88458	2.66421	6.38405	5.11413
3.94147	10.5534	2.03136	2.76875	8.36877	10.2075
3.93757	4.63366	1.91897	2.8564	4.03939	4.17332
3.78838	4.59249	2.10997	1.63474	7.15888	3.47641
3.14415	1.25554	17.1883	1.96132	4.32421	2.89077
5.46799	2.17976	72.7646	2.03449	4.39946	2.79872
104.179	3.028	37.2006	23.9659	106.839	3.84565
92.4109	2.10214	15.9227	1.78777	111.023	37.8661
3.96699	2.56031	30.039	17.6066	155.455	15.1393
3.19931	3.70995	2.33242	6.68371	62.9811	2.85505
4.64022		2.57243	35.0239	48.4032	2.78015
6.04298		3.70893	21.0099	5.28493	6.33286
2.43278	6.19462	1.64291	3.00815	4.02002	3.68663
2.80787	5.26692	10.6289	2.89625	5.12713	4.31916
2.48588	5.10304	2.03355	2.82538	4.20599	9.79306
2.35058	5.61629	5.60882	11.0643	11.4253	3.41276
2.35674	5.89024	2.0451	41.4258	5.92784	4.00001
2.58631	10.3726	2.10938	14.248	4.62828	8.78642
2.36373	5.70105	7.78869	12.741	5.6633	78.8943
8.00979	9.84737	2.09936	2.80333	8.17704	2.80394
3.26493	2.57554	1.74533	2.60948	3.23177	2.7708
3.19338	2.98676	1.90268	3.03673	4.23622	20.2802
9.17226		1.18912	2.64836	12.221	44.4339
10.6028		1.41291	12.0361	0.61405	5.15806
2.59264		1.30482	55.1732	5.64761	3.03933
7.83585		0.898436	3.02096	4.77719	2.85342
3.50486		2.81147	2.88163	4.71897	2.49879
2.70727		2.73278	2.89971	3.60507	20.5746
1.48332	2.39537	16.9767	8.87937	8.01203	38.619
16.0973	2.95757	3.89113	2.02831	31.8644	2.49346
3.25139	2.46152	13.0813	41.7186	32.535	17.4719
3.24223	3.1462	4.03548	7.23963	9.04041	50.5916
3.16021	4.91599	14.1834	1.53621	9.06469	12.4601
4.46383	2.55001	4.39566	1.97067	35.0063	39.5254
3.15016	2.84888	10.7295	15.534	38.5149	14.461
3.30136	2.57742	3.59877	8.19147		3.49772
2.45278		3.68105	20.7431	4.1639	20.6065
2.47592		2.3105	1.84823	5.14427	4.00108
2.78792		5.597	13.7756	4.6756	15.3864
2.55631		5.59258	8.50894	4.45786	4.89434
2.57439		5.92425	2.07784	4.34828	21.7206
2.68359		15.1176	9.69645	20.109	7.71409
2.20065		5.09417	4.1903	5.64633	15.7741
2.36711			8.43302	4.59453	15.394
5.94531	3.11785	3.58181	1.73368	8.40747	75.549
3.12887	3.28186	4.13535	5.05977	9.6396	3.25588
3.03908	5.62435	23.2248	6.33253	8.91909	94.7732
2.99937	3.06761	3.97105	8.45178	8.55507	12.3682
6.57737	3.74788	4.32756	6.1845	34.0885	11.215
3.12445	3.97238	4.04519	8.36533	11.978	22.8467
5.13229	3.53327	3.98828	2.41969	41.8179	8.86948
3.23139	3.17974	2.21451	7.30768		4.163
2.81169	1.83134	5.46515	10.3158	4.62882	19.8879
2.94448	2.22787	5.23919	10.9689	56.8409	5.08561
2.69946	3.23735	5.17831	8.18863	4.46753	16.8734
2.57984	2.77502	4.01085	2.81029	2.02409	27.7694
5.98455	2.93531	13.7413	9.73292	1.84392	18.6897
4.00682	1.84972	51.4377	13.5431	4.42026	32.5346
2.77784		4.25092	11.4641	5.05851	9.94072
3.9926			13.8289	5.40333	14.6717
3.71736	4.01088	4.32756	2.80627	2.32104	25.8656
3.75918	3.83396	4.04519	26.6329	13.6094	9.2051
2.95303	7.2758	3.98828	6.35383	10.377	2.54924
5.34276	4.93607	2.21451	17.87	10.2585	10.334
3.5588	4.59546	3.74617	14.8383	37.6242	3.35461
2.63436	4.08232	4.89489	15.3911	9.31718	10.1058
3.95057	4.49789	5.73523	16.782	16.4978	12.1273
2.95039	4.23516	3.51508	3.20871		22.2747
3.00695	2.27585	5.9076	33.5496	5.35132	4.10744
2.97529	1.94489	3.13062	3.04162	4.93718	4.24341
2.8635	0.994943	23.406	3.856	16.2577	107.651
3.90526	1.31159	4.53463	4.17212	5.13218	3.7549
2.97636		6.14515	3.92583	18.1303	3.91015
4.06357		18.2114	8.52992	4.71955	4.33015
2.11715		5.36689	4.1903	13.7679	3.38443
3.21742			2.07658	13.3194	25.7114

## Sheet: Fig 2B
Figure 2B: RecA induction growth curves
Growth with CIP (OD600)
time in h	no CIP			0,4µg/ml			1µg/ml			2µg/ml
	A:Y1	A:Y2	A:Y3	B:Y1	B:Y2	B:Y3	C:Y1	C:Y2	C:Y3	D:Y1	D:Y2	D:Y3
0	0	0	0	0	0	0	0	0	0	0	0	0
1	0.085	0.089	0.099	0.085	0.083	0.095	0.083	0.086	0.091	0.081	0.085	0.092
2	0.322	0.339	0.395	0.316	0.324	0.376	0.301	0.31	0.339	0.267	0.281	0.299
3	0.97	0.994	1.122	0.915	0.895	1.035	0.719	0.704	0.777	0.58	0.59	0.64
4	2.11	2.21	2.3	2.08	1.91	2	1.22	1.15	1.29	0.95	0.95	0.95
5	3.34	3.45	3.7	2.79	2.54	2.71	1.45	1.29	1.33	1.02	1.06	1.11
6	4.59	4.48	4.62	3.6	3.12	3.31	1.61	1.43	1.55	1.18	1.08	1.32
7	5.64	5.68	5.62	3.94	3.6	3.72	1.63	1.42	1.6	1.11	1.12	1.117
8	6.31	6.14	6.32	4.1	3.96	3.82	1.59	1.52	1.66	1.13	1.09	1.2

## Sheet: Fig. 2C
Figure 2C
Csa1 copy number variation frequency
Development over time
no CIP	1 mg/ml CIP	no CIP	1 µg/ml CIP	No CIP	1 mg/ml CIP
3.09187e-09	1.67e-06	2.79851e-09	1.29e-08	2.71382e-09	9.71e-09
7.61605e-09	9.71e-07	4.60737e-10	9.23e-09	5.71429e-09	2.56e-09
7.7e-10		7.48e-09	9.84e-09	2.40885e-09	6.64e-09
		1.71e-09	1.77e-08	3.91e-08	1.43e-08
		7.67e-10	1.27e-08	6.46e-08	1.3e-08
			8.02e-09	5.27e-08	9.76e-09

## Sheet: Fig. 2D
Figure 2D:Strain C6 copy number after 2 passages with and wo CIP
no CIP	1µg/ml CIP
40.1973	12.0452
51.874	13.6584
37.2173	6.38065
63.4122	9.95487
53.6397	18.9169
46.2417	10.5372
60.6666	7.17411
35.2702	11.1343
33.0655	9.5324
9.07809	24.3984
32.9224	20.5152
9.943	8.42796
80.6519	6.88313
40.8074	5.00418
38.4719	86.9197
42.0247	35.9821
47.037	43.0348
39.0995	43.4349
77.3834	34.6978
25.0282	49.7492
40.5829	15.3456
39.4035	32.5062
36.474	97.202
27.0314	15.565
33.1352	18.951
12.2465	44.0788
17.6421	11.9469
19.2017	18.9329
66.0744	60.5965
11.2583	7.29965
69.4512	44.7484
64.778	67.9809
41.731	60.641
37.701	8.81172
43.5681	62.5145
44.5597	59.7599
69.9493	32.1674
24.4699	54.1689
48.6019	47.2618
49.5084	36.3152
43.6179	52.5801
36.9544	48.8414
41.1681	23.085
9.0065	40.4693
53.2472	26.1951
16.7651	42.1877
71.9099	22.2959
52.2472	8.41507
