# Supplementary material for: “Gene accordions” cause genotypic and phenotypic heterogeneity in clonal populations of Staphylococcus aureus
Source: Nat Commun. 2020 Jul 14;11:3526. doi: 10.1038/s41467-020-17277-3 (PMC7360770; doi:10.1038/s41467-020-17277-3)
Supplement: Supplementary file 6 — Source Data [file 41467_2020_17277_MOESM6_ESM.zip › Submission folder/Source Data Fig.3A.xlsx]

## Sheet: Fig 3A
Figure 3A: qPCR of Csa1 for comparison with long reads
Csa1 strains n=3
WT tetint	C6	E26	L38	III37	USFL37	USFL91	USFL165
3.80967	139.402	83.1516	67.1811	25.3572	7.55658	2.21771	13.4217
4.32156	132.915	84.0586	61.9566	23.4	7.03951	2.07617	11.6296
3.65554	173.359	65.5525	63.2863	27.811	11.4195	2.30479	10.2792
