# Supplementary material for: “Gene accordions” cause genotypic and phenotypic heterogeneity in clonal populations of Staphylococcus aureus
Source: Nat Commun. 2020 Jul 14;11:3526. doi: 10.1038/s41467-020-17277-3 (PMC7360770; doi:10.1038/s41467-020-17277-3)
Supplement: Supplementary file 6 — Source Data [file 41467_2020_17277_MOESM6_ESM.zip › Submission folder/Source Data Fig.4A, 4B, 4C.xlsx]

## Sheet: Fig. 4A
Figure 4A: SdrD-copy numbers in passage experiments
Development over time
No CIP	1 µg/ml CIP	No CIP	1 µg/ml CIP	No CIP	1 µg/ml CIP
1.22003	0.847299	1.24961	0.807389	1	0.592833
1.27284	0.876095	1.31103	1.93553	0.970531	0.603781
1.17182	0.843238	1.27574	1.99042	1.05981	0.575745
1.35313	1.7853	1.31272	0.570579	0.892131	0.581974
1.29553	0.470839	1.14355	0.444806	0.767622	0.562841
1.32218	0.908748	1.42805	1.25433	0.649398	0.751141
1.1733	1.08201	5.90299	0.510281	1.10184	0.358111
1.23317	0.978213	0.910492	0.567042	0.902208	2.39509
0.744765	2.7085	0.302673	1.21033	0.592099	0.351822
0.722779	3.4907	0.317517	0.864418	0.546257	0.351239
0.895527	4.27669	0.357768	0.71688	0.664937	0.225933
0.65021	1.69396	0.27389	1.62516	0.5178	0.458947
0.648238	1.65418	0.274607	0.313987	5.61683	0.985481
0.698638	1.75177	0.295983	2.54444	0.556448	0.185635
0.767995	1.64239	0.258879	0.619134	1.07553	0.111258
2.39798		0.262607	0.545743	0.0343852	0.120728
1.57712	1.00722	1.44215	0.641801	0.736723	0.544254
1.24828	5.13593	1.35343	0.513309	0.530589	0.558928
	0.969521	1.27186	0.511445	0.875587	0.530138
1.49155	1.03051	1.2041	0.704776	0.949483	0.573533
1.56052	0.992215	1.32804	1.04908	0.850335	0.591214
1.39928	1.69753	1.37317	0.737802	0.947745	0.681932
1.45045	1.75111	1.22633	0.751088	1.05767	0.471355
1.39142	1.05894	1.19821	5.20328	0.698761	1.73951
0.666407	3.89372		0.662069		0.293058
0.832894	1.60056	0.355805	0.732863		0.0058262
0.751461	1.61775	0.260681	0.716959		0.0184523
0.669612	1.67749	0.303496	0.726149		0.485561
0.347153	1.77806	0.365538	0.720164		0.252223
0.683032		0.39789	0.799382		0.567209
0.911748		0.37213	0.862679		0.359755
0.622247		0.411362	0.715618		1.18956
1.15873	0.820953	1.1189	1.24373	0.890628	0.477026
1.23502	0.792753	1.16299	0.468504	0.85673	0.394761
1.41952	0.941296	1.17427	1.2373	1.13748	0.368909
1.32105	0.874116	1.2863	0.550983	0.590688	0.446296
1.34264	0.546926	1.26866	0.577078	0.878058	1.01411
1.45988	0.755004	1.30932	0.562077	0.914593	0.526168
1.4019	0.718553	1.27173	0.713879	0.760859	0.874446
7.15096	0.874485	0.824667	0.861795		1.3477
		0.183002	0.550591		0.344092
		0.674434	0.478271		0.275663
		0.878161	0.55618		0.286616
		0.767439	0.692857		0.295783
		0.67763	0.402315		0.270564
		0.838499	0.518734		0.453351
			0.797119		0.254631
1.48253		0.747887	0.819115		0.372075
1.05164	1.40789	1.27249	0.777937	6.26215	1.18421
1.05769	4.98392	1.16518	0.609544	1.26105	1.18343
1.02146	2.224	0.953931	0.714141	0.830563	1.07648
0.992667	1.25856	0.727527	0.680742	0.763158	0.945219
0.798758	0.678559	0.55134	0.417977	0.754859	1.29161
0.905856	1.21126	1.00255	0.554926	0.946816	1.51578
0.874592	1.20799	0.887006	0.515886	0.724038	1.1983
0.756889	1.00424	0.957722	1.0608		0.53628
0.951951	0.440111	0.653156	1.45792	1.22632	0.87833
0.918427	0.334384	1.64751	1.22989	1.03211	0.802557
0.842028	0.361779	0.906957	2.43603	1.2279	0.745338
0.885435		0.70662	2.8632	1.10399	0.737178
0.82055		0.791616	1.2436	1.06215	0.480052
0.886094		0.605572	1.36119	1.16516	0.772873
0.755343		0.757822	2.11202	1.37955	0.672628
0.756383				0.521684	1.10666
0.951444	1.32578	1.08313	4.72754	0.833318	0.994136
1.05012	1.21795	1.19186	0.638992	0.773087	0.917502
1.09214	1.28539	1.09196	0.623336	0.944336	1.00719
1.02384	1.4962	1.0823	0.672384	0.743289	1.00567
1.52035	1.39762	1.14527	1.46948	0.859349	0.995499
1.35045	1.38132	1.08346	0.80962	1.01055	1.13896
1.30053	1.17701	1.30278	3.77008	0.756983	1.02285
1.17715	1.28536	1.15609	5.35136	0.942886	0.858268
0.907839	0.456068	0.871859	1.11251	1.27577	0.653303
0.814894	0.604458	1.03128	0.0370501	1.16797	0.674247
0.959621	0.410316	0.872248	1.17152	1.2457	0.716667
0.970439	0.694353	0.887637	1.1145	1.19399	0.752001
0.910653	0.263212	0.59684	1.16926	4.27028	0.852736
0.913033		0.978154	1.22866	1.35681	0.887045
0.856774		0.238169	1.20194	1.1269	0.986898
0.832897			1.01632	9.17572	0.690493
1.11464	1.16539	0.71747	0.911594	0.669196	0.78186
1.29307	1.27724	1.07885	0.929168	0.675334	0.524186
1.08847	1.11231	0.899721	0.445366	0.611724	2.28801
0.954896	1.02877	0.884845	0.473826	0.959269	0.950229
	0.963961	0.935339	0.978149	0.806336	0.638484
1.07076	1.17528	0.925424	0.494315	0.76445	1.80394
1.10743	1.21939	1.0598	0.684667	0.756322	1.03111
1.12931	1.42577	0.957165	0.746556	0.801558	1.15387
0.783367	0.381502	0.544806	1.61762	0.912365	0.57628
1.09431	0.337565	0.470176	0.940381	1.00316	1.29056
0.826977	0.344266	0.550174	0.819213	0.992542	0.493615
1.70128	0.363202	0.624221	1.29551	0.963809	1.63408
1.41457	0.432591	0.734355	1.04073	1.2615	1.19211
0.795333	0.374041	1.98167	0.650872	1.16057	1.87915
1.21217	0.375879	0.793277	2.71508	1.26283	0.867096
0.923048	0.278493		1.98971	1.36365	0.899075

## Sheet: Fig. 4B
Figure 4B: SdrD-copy number variation frequency
Passage 1			Passage 2			Passage 3
no CIP	1 mg/ml CIP		no CIP	1 µg/ml CIP		No CIP	1 mg/ml CIP
1.29e-09	4.22e-07		4.09226e-10	2.65e-09		6.66667e-10	4.59e-10
5.7e-10	3.44e-08		6.69e-10	3.08e-09		7.12435e-10	1.34e-09
	7.58e-08			3.17e-09		1.01e-09
				3.59e-09
				2.62e-09
Development over time
no CIP	1 mg/ml CIP	no CIP	1 µg/ml CIP	No CIP	1 mg/ml CIP
1.29e-09	4.22e-07	4.09226e-10	2.65e-09	6.66667e-10	4.59e-10
5.7e-10	3.44e-08	6.69e-10	3.08e-09	7.12435e-10	1.34e-09
	7.58e-08		3.17e-09	1.01e-09
			3.59e-09
			2.62e-09

## Sheet: Fig. 4C
Figure 4C: qPCR of SdrD for comparison with long reads
SdrD
WT	T17	V48
0.926667	4.76324	0.794716
1.13338	4.66019	0.898808
1.11671	4.95842	1.00447
