# Supplementary material for: “Gene accordions” cause genotypic and phenotypic heterogeneity in clonal populations of Staphylococcus aureus
Source: Nat Commun. 2020 Jul 14;11:3526. doi: 10.1038/s41467-020-17277-3 (PMC7360770; doi:10.1038/s41467-020-17277-3)
Supplement: Supplementary file 6 — Source Data [file 41467_2020_17277_MOESM6_ESM.zip › Submission folder/Source Data Fig.5.xlsx]

## Sheet: Fig 5A
Figure 5A: Csa1 protein expression
Arbitrary numbers
WT4 - copies	Dcsa1 - 0 copies	100 copies	10 copies	176 copies	4 copies	245 copies	10 copies	120 copies
1200	495	12500	3760	12600	2150	10700	2970	11300
778	547	12900	2810	17300	2630	10900	2050	14800
1160	791	18900	8160	14600	4050	5660	2180	26000
% of DCsa1
WT (4-copies)	DCsa1 (0 copies)	C6 - 100 copies	C17 - 10 copies	J39 - 176 copies	Q43 - 3 copies	L38 - 245 copies	III37 - 10 copies	L27 - 120 copies
242	100	2525	760	2545	434	2162	600	2283
142	100	2358	514	3163	481	1993	375	2706
147	100	2389	1032	1846	512	716	276	3287
WT set to 1
4	0	100	10	176	3	245	10	120
1	0.4125	10.4167	3.13333	10.5	1.79167	8.91667	2.475	9.41667
1	0.703085	16.581	3.61183	22.2365	3.38046	14.0103	2.63496	19.0231
1	0.681897	16.2931	7.03448	12.5862	3.49138	4.87931	1.87931	22.4138

## Sheet: Fig. 5B
Figure 5B: SdrD protein expression
Expo_SdrD_ratios
0	1	5
-0.00072329	1	2.23291
0.00902941	1	2.18628
0.00998698	1	1.45833
