# Supplementary material for: “Gene accordions” cause genotypic and phenotypic heterogeneity in clonal populations of Staphylococcus aureus
Source: Nat Commun. 2020 Jul 14;11:3526. doi: 10.1038/s41467-020-17277-3 (PMC7360770; doi:10.1038/s41467-020-17277-3)
Supplement: Supplementary file 6 — Source Data [file 41467_2020_17277_MOESM6_ESM.zip › Submission folder/Source Data Fig.6 and Supplementary Figure 3C.xlsx]

## Sheet: Fig. 6A and 6B IL-8 secretion
Figure 6A and 6B: HEK TLR2 IL8+ qPCR copy number
IL8 levels
Dcsa1 A	Dcsa1 B	C6 A	C6 B	N39 A	N39 B	J36 A	J36 B	E45 A	E45 B	Q43 A	Q43 B	E26 A	E26 B	L38 A	L38 B	J39 A	J39 B	III37 A	III37 B	VII4 A	VII4 B	L27 A	L27 B
853.94	1046.23	2126.26	1565.18	1320.42	1281.59	1432.72	1818.24	3623.76	2902.38	974.42	1251.79	848.445	2253.34	1078.16	1690.46	2292.98	2499.04	865.245	916.645	1801.88	1655.02	1991.5	1432.72
Copy number 2
Dcsa1 A	Dcsa1 B	C6 A	C6 B	N39 A	N39 B	J36 A	J36 B	E45 A	E45 B	Q43 A	Q43 B	E26 A	E26 B	L38 A	L38 B	J39 A	J39 B	III37 A	III37 B	VII4 A	VII4 B	L27 A	L27 B
0.0089082	0.00242168	96.891	105.713	116.347	3.10084	98.814	98.814	217.094	110.53	3.89618	4.03457	3.44944	141.71	20.7089	118.462	91.6397	147.936	23.9845	14.8042	230.538	127.194	123.117	96.2568
0.00249196	0.0027398	118.917	87.3608	95.6271	5.85688	93.0569	93.0569	192.718	125.646	3.7052	3.4169	3.54898	143.543	25.6096	128.079	97.6736	100.406	20.465	21.8987	163.66	80.7313	87.1534	107.228
IL8 levels grouped in function of copy number-replicate I
0	3-5	18-23	94-107	118-142	197-204
853.94	848.445	916.645	2292.98	2902.38	1801.88
1046.23	1251.79	865.245	1432.72	1690.46	3623.76
	974.42	1078.16	1818.24	2499.04
	1281.59		1565.18	2253.34
			1432.72
			1655.02
			1991.5
			1320.42
			2126.26
IL8 levels grouped in function of copy number-replicate II
0	1-30	91-120	121-150	181-210
1046.23	848.445	2292.98	1690.46	1801.88
853.94	1251.79	1432.72	2499.04	3623.76
	974.42	1818.24	2253.34
	1281.59	1565.18
	916.645	1432.72
	865.245	1655.02
	1078.16	1991.5
		1320.42
		2126.26
		2902.38

## Sheet: Fig 6A qPCR
Fig. 6A csa1 copy number determined by qPCR
Δcsa1 A	Δcsa1 B	C6 A	C6 B	N39 A	N39 B	J36 A	J36 B	E45 A	E45 B	Q43 A	Q43 B	E26 A	E26 B	L38 A	L38 B	J39 A	J39 B	III37 A	III37 B	VII4 A	VII4 B	L27 A	L27 B
0.0089082	0.00242168	96.891	105.713	116.347	3.10084	98.814	98.814	217.094	110.53	3.89618	4.03457	3.44944	141.71	20.7089	118.462	91.6397	147.936	23.9845	14.8042	230.538	127.194	123.117	96.2568
0.00249196	0.0027398	118.917	87.3608	95.6271	5.85688	93.0569	93.0569	192.718	125.646	3.7052	3.4169	3.54898	143.543	25.6096	128.079	97.6736	100.406	20.465	21.8987	163.66	80.7313	87.1534	107.228

## Sheet: Fig. 6C
Figure 6C: HL60 IL8
0	4	30	100	TSB control
3231.5	4582.16	6455.62	12880.7	58.986
2792.19	3990.52	6666	9823.4	76.127
2686.83	3801.44	6584.86	10755.5	67.774
3340.55	2967.19	5818.38	10358.2
3130.07	2998.58	6350.06	9185.56
3506.75	3668.44	6345.7	9634.96
4125.29	3902.31	7891.58	14481.6
3377.74	4473.29	8245.26	11034.3
3536.6	4123.52	7791.04	16328.9

## Sheet: Fig. 6D
Figure 6D: PMN IL8
0	4	30	100
43.72	51.327	115.414	358.073
34.02	49.335	111.905	253.018
45.016	85.614	124.801	187.761
