# Supplementary material for: “Gene accordions” cause genotypic and phenotypic heterogeneity in clonal populations of Staphylococcus aureus
Source: Nat Commun. 2020 Jul 14;11:3526. doi: 10.1038/s41467-020-17277-3 (PMC7360770; doi:10.1038/s41467-020-17277-3)
Supplement: Supplementary file 6 — Source Data [file 41467_2020_17277_MOESM6_ESM.zip › Submission folder/Source Data Fig.7.xlsx]

## Sheet: Fig. 7A B C
Figure 7 A/B/C: copy number variation in vivo
Csa1::tetK (24h)								Csa1(FS)::tetK (48h)								Csa1(FS)::tetK (24h)
Culture input	Mouse 1	Mouse 2	Mouse 3	Mouse 4	Mouse 5	Mouse 6		Culture input	Mouse 1	Mouse 2	Mouse 3	Mouse 4	Mouse 5	Mouse 6		Culture input	Mouse 1	Mouse 2	Mouse 3	Mouse 4	Mouse 5	Mouse 6
3.84306	11.9736	8.8282	6.78464	8.92037	10.0786	2.93296		4.86121	2.81044		2.79395	3.02431	2.82044	4.66647		3.42348	2.95827	1.8324	2.06528		2.88001	2.32461
4.23693	4.43038	4.09666	5.56112		10.384	2.90366		2.96177	2.79681		2.9433	3.1237	3.12887	4.05313		3.1919	3.10891	2.04102	2.14727		2.63019	2.29401
4.36949	6.4036	7.19383	6.09677	8.84919	9.75687	3.10727		2.64107	2.77166		2.77948	3.23294	2.91578	3.87686		2.98184	2.89388		2.18377		2.85229	2.07418
3.34813	10.6706	5.48579	6.21683	10.7639	14.0587	2.6455		2.96813	2.87476		3.16933	3.8082	2.81122	9.2249		3.2568	2.9153		2.11137		2.60548	2.17985
4.32531	5.17635	5.20668	7.0338	7.34361	7.6698	2.10924		5.15355	2.573		3.15102	2.84145	5.4054	4.15097		3.01456	3.33626		2.1329		2.55853	2.11865
4.33951	6.07487	6.00429	6.75419	9.47183	3.05913	2.61383		2.9583	2.96587		2.8948	3.05862	3.78378	3.56983		3.23445	2.97157		2.11194		2.40765	2.32908
4.35128	5.43836	6.18488	7.4214	11.1636	2.48526	3.19095		2.58744	2.9409		2.97206	3.01988	4.24325	3.7506		3.10664	1.90536		1.99912		2.26867	2.18595
3.92017	4.92514	5.51483	5.61586	16.6947	2.39412	2.31604		2.98938	2.67981		2.77359	2.90672	4.21476	3.0243		3.42687	1.58098		1.85388			2.41496
4.49537	8.12482	5.27384	5.81061	9.86878	2.14534	2.17728		3.30392	2.66165		2.91462	3.06147	4.19135	2.88132		3.29139	2.09582		2.14109			2.0713
4.09738	4.50672	5.59009	11.0904	10.9072	2.07187			4.55557	2.81112		2.5985	2.89903	4.32306	2.75345		2.92812	2.10788		1.86357			2.16307
4.20583	5.1968	6.90003	6.22928	9.98559	2.68536			2.70377	2.73927		2.75247	2.85303	3.90983	3.02847		3.10939	2.13321		2.92063			2.37507
4.1535	8.20583	6.28782	4.51663	12.7382	2.76582				2.74376		3.11606		3.95268	2.96361		2.75275	2.05064		2.53243			2.39576
4.44343	4.75082	7.13495	5.95031	34.9001	3.81333				3.06533		3.2152		3.66301	2.70789		2.97454	2.14326		2.68246			2.63082
4.35649	4.43703	7.55334	6.1023	9.07509	1.70382				3.18429		3.05313		3.72025	2.85621		2.78518	1.87733		2.92883			2.15224
4.28292	5.58118	6.31208	5.75777	8.7329	2.55714				2.70988		3.13506		3.27187	2.84081		3.07346	1.97059		2.90997			2.17485
4.17545	5.3437	6.6307	5.7012	10.2297	2.10767				2.68575		3.15836		3.92356	2.85265		3.18716	2.12735		2.73018			2.12056
6.41385	13.1242	9.45873	6.4074	9.99296	2.35664				3.20241		3.13941		3.5625	3.07484		2.97469	2.12084		2.45286			2.11177
5.13698	4.20994	5.24087	5.637	9.76382	3.31035				2.8127				4.48202	3.12055		3.63158	1.94632		2.4605
4.6857	5.24562	7.02642	4.97343	9.69468	3.14233
4.68009	13.6575	7.51175	4.80972	6.30444	2.99856
4.7959
4.48276
4.34667
4.70186
5.52444
5.13083
5.62172
5.24732
5.06454
5.62415
4.65745
8.27224
5.74531
4.59228
5.21857
4.4936
5.21536
5.00599
5.02309
7.30584
5.44227
6.54014
5.81879
7.683
6.1714
6.14085
5.10201
5.33566
6.56193
6.88899
7.13461
6.27141
6.36063
6.5146
6.21943
7.12406
6.86332
7.15368
7.0421
7.63093

## Sheet: Fig. 7D
Figure 7D: in vivo copy number variation frequency
csa1::tetK (24h)	csa1(FS)::tetK (24h)	csa1(FS)::tetK (48h)
9.74e-06	1.61e-06	1.61e-06
1.3e-05
2.69e-05
0.00163
1.25e-05

## Sheet: Fig. 7E
Figure 7E: Bacterial burden WT vs C6 at 72h
CFU in the Kidneys			CFU in the Spleen			CFU in the Liver
4	100		4	100		WT 4 copies	C6 100 copies
75800000	63900000		539	114		10505.4	101000
61000000	134000000		260	272		2414.8	2335.74
79100000	35900000		51.9	976		794.37	677839
49100000	173000000		292	387		8253.72	271774
374000000	38800000		12800	178		97002.3	4650181
148000000	119000000		261	2830		7850	168161
