# Supplementary material for: “Gene accordions” cause genotypic and phenotypic heterogeneity in clonal populations of Staphylococcus aureus
Source: Nat Commun. 2020 Jul 14;11:3526. doi: 10.1038/s41467-020-17277-3 (PMC7360770; doi:10.1038/s41467-020-17277-3)
Supplement: Supplementary file 6 — Source Data [file 41467_2020_17277_MOESM6_ESM.zip › Submission folder/Source Data MinION_Fig1D_3B_4D.xlsx]

## Sheet: Fig1
Figure 1D USFL037				Figure 1D USFL091				Figure 1D USFL165
Segment	x	y		Segment	x	y		Segment	x	y
1	1	53371		1	3607	20973		1	1	6546
	2380	55720			5240	19336			2298	8806
2	1551	55721		2	1	22896		2	1499	8826
	2387	56538			1944	20974			2384	9683
3	1572	56539						3	1543	9684
	2295	57256							2360	10495
4	1468	57257						4	1549	10496
	5240	60984							2376	11342
								5	1551	11343
									2376	12154
								6	1551	12155
									2428	13011
								7	1609	13012
									5240	16612

## Sheet: Fig3
Figure 3B C6				Figure 3B E26				Figure 3B L38 (74034_155)				Figure 3B L38 (26613_488)				Figure 3B III37 (64831_197)				Figure 3B III37 (95136_31)
Segment	x	y		Segment	x	y		Segment	x	y		Segment	x	y		Segment	x	y		Segment	x	y
1	1575	2530		1	1551	1613		1	1	18581		1	3547	1		1	1556	6347		1	1744	11
	4148	2			3178	7			2378	20902			5238	1653			7111	854			2385	644
2	1352	3547		2	1143	2821		2	1554	20903		2	1355	1654		2	1502	7209		2	1561	645
	2404	2531			2378	1614			5261	24566			2308	2574			2375	6348			5390	4411
3	3283	5468		3	1512	7082		3	1399	24567		3	1479	2575		3	1493	11070		3	1507	4412
	5234	3548			5846	2822			2306	25469			5271	6282			5396	7210			2304	5204
4	1554	7168		4	1110	8278		4	1481	25470		4	1383	6283		4	1508	11873		4	1483	5205
	3179	5568			2343	7083			5399	29301			2414	7259			2317	11071			5269	8948
5	1391	8147		5	1487	12553		5	1504	29302		5	1582	7260		5	1475	15747		5	1407	8949
	2376	7169			5817	8279			2377	30148			4984	10566			5390	11874			2424	9937
6	1551	11800		6	1175	13690		6	1550	30149		6	1107	10567		6	1504	16523		6	1598	9938
	5259	8148			2311	12554			5214	33742			2324	11769			2299	15748			5087	13344
7	1388	12757		7	1503	18034		7	1350	33743		7	1496	11770		7	1485	20382		7	1453	14363
	2379	11801			5875	13691			2317	34677			5242	15423			5397	16524			4896	17734
8	1545	16400		8	1142	19212		8	1484	34678		8	1358	15424		8	1399	21294		8	1028	17735
	5270	12758			2329	18035			5411	38534			2196	16228			2308	20383			2370	19030
9	1386	17349		9	1555	23469		9	1514	38535		9	1484	16329		9	1433	25086		9	1547	19031
	2375	16401			5847	19213			2307	39301			5401	20155			5260	21295			5016	22461
10	1573	20997		10	1132	24691		10	1485	39302		10	1508	20156		10	1395	25920		10	1145	22462
	5266	17350			2375	23470			5397	43115			2266	20890			2208	25121			2383	23639
11	1357	22017		11	1555	28925		11	1506	43116		11	1499	20937		11	4001	27181		11	1544	23640
	2395	20998			5838	24692			2314	43903			5398	24732			5263	25921			4979	27028
12	1421	25749		12	1148	30138		12	1486	43904		12	1504	24733		12	1484	29653		12	1112	27029
	5231	22018			2375	28926			5218	47593			2314	25520			3893	27281			2287	28174
13	1387	26582		13	1536	34421		13	1346	47594		13	1485	25521		13	1355	30580		13	2287	28994
	2253	25750			5853	30139			2322	48539			5267	29243			2315	29654			5006	31727
14	1481	30273		14	1158	35623		14	1494	48540		14	1391	29244		14	1405	34321		14	1149	31728
	5265	26583			2365	34422			5409	52324			2314	30137			5233	30581			2384	32935
15	1496	31041		15	1551	39867		15	1493	52325		15	1485	30138		15	1	36519		15	1549	32936
	2302	30274			5856	35624			2388	53163			5265	33848			2227	34322			4962	36267
16	1551	34770		16	1143	41085		16	1558	53164		16	1395	33849						16	1094	36268
	5411	31042			2380	39868			5404	56939			2307	34744							2322	37477
17	1392	35742		17	1546	45300		17	1505	56940		17	1484	34745						17	1502	37478
	2379	34771			5846	41086			2317	57733			5263	38445							4971	40856
18	1586	39359		18	1152	46500		18	1499	57734		18	1391	38446						18	1106	40857
	5260	35743			2369	45301			5265	61442			2315	39352							2307	42053
19	1689	40057		19	1486	50790		19	1388	61443		19	1486	39353						19	1474	42054
	2407	39360			5862	46501			2319	62345			4974	42780							4972	45498
20	1555	44023		20	1151	51933		20	1490	62346		20	1110	42781						20	1098	45499
	5583	40058			2318	50791			5233	66027			2339	43970							2377	46752
21	1496	44874		21	1554	56194		21	1357	66028		21	1510	43971						21	1556	46753
	2376	44024			5848	51934			2313	66961			5276	47644							5020	50159
22	1552	48617		22	1141	57411		22	1491	66962		22	1391	47645						22	1147	50160
	5404	44875			2376	56195			5410	70798			2289	48514							2382	51347
23	1390	49587		23	1554	61650		23	1515	70799		23	1467	48515						23	1550	51348
	2377	48618			5848	57412			2378	71638			4962	51980							4975	54744
24	1476	53347		24	1140	62858		24	1554	71639		24	1099	51981						24	1102	54745
	5262	49588			2377	61651			5269	75319			2441	53290							2388	56002
25	1708	53928		25	1552	67092		25	1392	75320		25	1621	53291						25	1558	56003
	2296	53348			5849	62859			2304	76207			5271	56844							5025	59385
26	1557	57883		26	1137	68317		26	1478	76208		26	1378	56845						26	1153	59386
	5596	53929			2379	67093			5394	80041			2301	57741							1329	59558
27	1502	58738		27	1553	72564		27	1507	80042		27	1476	57742						27	1489	59688
	2379	57884			5838	68318			2387	80900			4977	61177							2370	60568
28	1552	62521		28	1145	73782		28	1556	80901		28	1105	61178						28	1557	60569
	5402	58739			2378	72565			4971	84258			2312	62368							3658	62663
29	1531	63353		29	1551	78020		29	1096	84259		29	1487	62369						29	3994	62964
	2384	62522			5844	73783			2352	85483			5271	66070							5250	64200
30	1571	67093		30	1148	79231		30	1530	85484		30	1396	66071						30	1358	64201
	5409	63354			2374	78021			5263	89154			2302	66949							2446	65218
31	1510	67963		31	1555	83484		31	1386	89155		31	1475	66950						31	1615	65219
	2408	67094			5851	79232			2312	90043			5273	70659							5238	68779
32	1550	71725		32	1134	84712		32	1482	90044		32	1394	70660						32	1356	68780
	5397	67964			2376	83485			5390	93887			2381	71627							2398	69766
33	1376	72684		33	1476	89029		33	1507	93888		33	1546	71628						33	1568	69767
	2380	71726			5841	84713			2349	94722			5405	75392							2602	70766
34	1577	76293		34	1147	90162		34	1522	94723		34	1503	75393
	5273	72685			2299	89030			5274	98366			2398	76263
35	1376	77265		35	1474	94457		35	1387	98367		35	1572	76264
	2402	76294			5853	90163			2383	99311			5398	79983
36	1498	80916		36	1157	95571		36	1549	99312		36	1504	79984
	5276	77266			2302	94458			7459	105129			2307	80761
37	1506	81706		37	3204	98197						37	1485	80762
	2328	80917			5858	95572							5275	84499
38	1578	85445										38	1378	84500
	5401	81707											2335	85415
39	1391	86423										39	1507	85416
	2401	85446											5267	89105
40	1567	90056										40	1386	89106
	5276	86424											2316	90013
41	1501	90917										41	1490	90014
	2390	90057											5391	93857
42	1552	94668										42	1511	93858
	5399	90918											2337	94684
43	1390	95630										43	1511	94685
	2378	94669											5230	98332
44	1498	99306										44	1360	98333
	5269	95631											2366	99335
45	1394	100228										45	1550	99336
	2325	99307											1904	99689
46	1552	103896
	5264	100229
47	1597	104651
	2379	103897
48	1552	108490
	5472	104652
49	1392	109464
	2379	108491
50	1552	113138
	5266	109465
51	1393	114109
	2378	113139
52	4356	115007
	5259	114110

## Sheet: Fig4
Figure 4D T17 (59410_298)				Figure 4D T17 (9398_505)
Segment	x	y		Segment	x	y
1	11274	4519		1	3534	1416
	15425	455			4953	5
2	9580	5949		2	3505	8059
	9856	5677			10230	1417
3	8379	6997		3	3347	14963
	8901	6476			10248	8060
4	3506	11582		4	3505	21374
	7634	7608			9990	14964
5	3508	18134		5	3351	28296
	9826	11949			10248	21375
6	9908	18477		6	3341	34938
	10243	18135			10001	28297
7	3671	24607		7	3346	41621
	9689	18649			9997	34939
8	5618	29276		8	3506	48064
	10382	24608			9992	41622
9	3535	31339		9	5771	52517
	5500	29384			10246	48065
10	3352	38184
	10218	31340
11	39	47980
	10005	38185
