# Supplementary material for: “Gene accordions” cause genotypic and phenotypic heterogeneity in clonal populations of Staphylococcus aureus
Source: Nat Commun. 2020 Jul 14;11:3526. doi: 10.1038/s41467-020-17277-3 (PMC7360770; doi:10.1038/s41467-020-17277-3)
Supplement: Supplementary file 6 — Source Data [file 41467_2020_17277_MOESM6_ESM.zip › Submission folder/Source data Supplementary Figure 3.xlsx]

## Sheet: Sup. Fig. 3B
Supplementary Figure 3B
Csa1:inact Day 1				Csa1:inact Day 2			Csa1:inact Day 3
no CIP	1 µg/ml CIP			no CIP	1 µg/ml CIP		no CIP	1 µg/ml CIP
9.06613	31.195			6.97508	2.99608		3.34998	3.24492
2.39116	4.15552			1.70699	8.5966		3.52162	8.34449
3.45592	2.12227			1.94901	14.7461		2.73913	2.22521
2.55789	2.03085			1.82468	12.1128		3.89627	4.56789
2.87481	1.32352			3.67134	16.0772		3.00559	2.08096
2.3041	2.01323			1.72638	6.43393		4.08317	28.53
2.45215	3.29917			1.34141	7.70869		3.65023	1.77416
3.12031	3.68571			2.94376	8.0028		2.76543	17.6384
2.46775	1.94493			0.807898	2.92208		4.08074	7.51438
2.78939	1.72093			1.66204	4.23257		3.20195	3.68196
2.1738	2.01189			1.79428	3.05878		0.706171	2.17048
2.52127	3.31526			1.18423	2.46653		3.54607	12.1275
2.3545	3.65326			1.50483	4.56458		3.18648	11.5932
2.53115	4.42871			0.988841	53.3857		7.1067	3.46599
	2.705			1.63126	6.52503		3.50902	1.80632
2.40979				1.80749	22.4814		38.984	5.96921
2.77846	3.00947			0.970726	53.4076		3.15702	2.21342
30.6029	3.70963			1.40327	3.80721		3.59485	3.30554
0.467956	2.36192
2.5713	3.00565			0.722943	9.6094		14.7362	1.94115
2.20071	2.34876			0.722943	2.65774		17.0538	2.02945
1.70943	7.13818			1.43517	14.7684		2.73178	4.56164
2.0119	6.20568			1.65437	5.52931		2.89608	3.18991
2.14221	5.38955			1.50449	5.98639		2.69418	5.92831
1.60814	1.5156			1.49568	3.29063		3.39541	2.57977
2.34913	8.3125			7.63211	13.3534		18.8745	2.76311
3.39611	4.96834			1.21589	1.88206		28.5617	6.80184
2.2697	59.8865			2.86755	5.91462		8.35859	6.17183
	13.6998			1.38111	4.01421		3.75625	41.1129
9.65336	2.60498			1.62904	18.4138		26.3033	4.3306
2.0533	1.46508			2.20448	16.9197		3.28239	10.8337
2.10733	3.72445			1.35934	6.35588		3.0668	7.08976
1.85128				2.15124	6.15956		11.1062	6.45237
1.95184	2.29363			2.34159	3.74427		2.84093	3.89577
1.98562	10.8166			2.32816	6.06223		6.98396	18.6364
7.11571	2.80873				5.30756		3.95662	2.50942
1.97258	1.90055			2.72176	5.10218		3.64211	23.7372
1.68952	5.47292			2.1394
1.73545	1.86757			1.95372	5.3494		3.46548	3.27648
1.93748	1.80154			1.47883	5.14849		4.33923	11.6761
2.73264	4.89198			5.29618	7.16713		3.30657	1.21296
1.82388	4.89198			2.1453	8.09675		3.48277	3.32964
7.98043	1.65191			1.94987	8.21641		0.892867	2.22946
1.73898	2.21117			11.5926	3.35018		0.913651	6.21672
2.28619	1.86128			32.6534	6.66316		3.20353	2.62503
1.71079	1.61858			2.29721	3.64866		3.0687	5.22906
1.72603	1.98899			2.26171	3.98119		3.39574	3.28739
				9.39301	7.39426		10.5844	3.1593
1.64569	1.65278			1.24602	7.49448		5.0014	2.09837
0.340819	7.10081			2.64748	10.1188		4.57197	5.35394
1.72441	1.81673			0.290356	7.76372		2.25729	5.23923
3.27486	4.28087			11.306	6.82993		2.67828	6.92429
1.62975	2.52002			15.6098	4.41804		2.42021	6.51601
1.76617	4.30627			7.97138	35.3626		5.54068	28.5662
0.316427	2.08235				2.94386		3.96488	3.64856
1.60724	1.84442			57.5012	23.3444		9.05393	4.47608
7.99933	5.00116			19.0399
1.55454	5.00116			3.82458	5.69761		0.769197	2.52457
2.76842	1.54313			4.10644	7.61483		11.3561	2.59547
1.99241	2.86059			24.4849	3.78547		7.87219	1.9338
2.70969	1.58341			77.3022	4.68249		0.667805	2.21664
1.77734				18.1328	3.40416		2.26855	5.97769
1.66431				2.69809	31.2537		2.54342	1.64861
				11.7653	16.0872		2.73946	7.30682
				2.72633	15.6038		9.87171	2.74826
				61.5012	5.05667		3.08825	2.69315
				3.00839	1.97803		12.868	3.62816
				2.57119	5.06884		4.81133	2.08851
				2.71749	30.6303		2.75319	5.20846
				4.13131	4.16559		3.99535	2.30139
				3.93186	4.42188		2.58191	5.40202
				2.83325	2.78343		3.4675	6.6221
				4.12566	15.6541		2.44087	6.53116
					3.84053		1.59	2.1628
					3.61207		14.3385	2.03412

## Sheet: Sup. Fig 3C
Supplementary Figure 3C: IL8 in csa1:inact
IL8 levels
4	60
303.096	183.607
147.623	193.888
154.97	214.696
